# Supplementary material for: Expression Patterns in Reductive Iron Assimilation and Functional Consequences during Phagocytosis of Lichtheimia corymbifera, an Emerging Cause of Mucormycosis
Source: J Fungi (Basel). 2021 Apr 3;7(4):272. doi: 10.3390/jof7040272 (PMC8065604; doi:10.3390/jof7040272)
Supplement: Supplementary file 1 [file jof-07-00272-s001.zip]

Archive with 6 entries (6 files):
- Figure_S1.tiff
- Figure_S2.tiff
- Figure_S3.tiff
- Figure_S4.tiff
- Figure_S5.tiff
- jof-1124779 suppl. tables for proof.docx
